# Supplementary material for: Oxidative Stress and Postoperative Outcomes: An Umbrella Review of Systematic Reviews and Meta-Analyses
Source: Antioxidants (Basel). 2025 Nov 11;14(11):1349. doi: 10.3390/antiox14111349 (PMC12649464; doi:10.3390/antiox14111349)
Supplement: Supplementary file 1 [file antioxidants-14-01349-s001.zip]

Archive with 1 entries (1 files):
- antioxidants-3900017-supplementary.pdf
